# Supplementary material for: NIR-MFCO dataset: Near-infrared-based false-color images of post-consumer plastics at different material flow compositions and material flow presentations
Source: Data Brief. 2023 Mar 14;48:109054. doi: 10.1016/j.dib.2023.109054 (PMC10051025; doi:10.1016/j.dib.2023.109054)
Supplement: Supplementary file 1 [file mmc1.zip]

Archive with 1 entries (1 files):
- FIG5_raw_data.csv
