# Supplementary material for: NIR-MFCO dataset: Near-infrared-based false-color images of post-consumer plastics at different material flow compositions and material flow presentations
Source: Data Brief. 2023 Mar 14;48:109054. doi: 10.1016/j.dib.2023.109054 (PMC10051025; doi:10.1016/j.dib.2023.109054)
Supplement: Supplementary file 1 [file mmc1.zip › FIG5_raw_data.csv]

	992.0	995.1467889908257	998.2935779816514	1001.440366972477	1004.5871559633027	1007.7339449541284	1010.8807339449542	1014.0275229357799	1017.1743119266055	1020.3211009174312	1023.4678899082569	1026.6146788990825	1029.7614678899083	1032.908256880734	1036.0550458715597	1039.2018348623853	1042.348623853211	1045.4954128440368	1048.6422018348624	1051.788990825688	1054.9357798165138	1058.0825688073394	1061.2293577981652	1064.3761467889908	1067.5229357798166	1070.6697247706422	1073.8165137614678	1076.9633027522937	1080.1100917431193	1083.2568807339449	1086.4036697247707	1089.5504587155963	1092.697247706422	1095.8440366972477	1098.9908256880733	1102.1376146788991	1105.2844036697247	1108.4311926605506	1111.5779816513761	1114.7247706422017	1117.8715596330276	1121.0183486238532	1124.165137614679	1127.3119266055046	1130.4587155963302	1133.605504587156	1136.7522935779816	1139.8990825688074	1143.045871559633
T1: HDPE	-1.5462962962962963	-2.675925925925926	-3.9814814814814814	-5.425925925925926	-6.768518518518518	-8.157407407407407	-9.425925925925926	-9.814814814814815	-9.046296296296296	-7.703703703703703	-6.953703703703703	-7.814814814814815	-9.462962962962964	-10.435185185185185	-9.157407407407407	-6.055555555555555	-2.8425925925925926	-0.37037037037037035	0.6111111111111112	2.4074074074074074	4.277777777777778	6.046296296296297	6.7592592592592595	6.361111111111111	5.2592592592592595	3.9537037037037037	2.8796296296296298	2.1574074074074074	1.8981481481481481	1.8796296296296295	1.6574074074074074	1.5648148148148149	1.1388888888888888	0.5370370370370371	0.1574074074074074	-0.07407407407407407	-0.4351851851851852	-1.1111111111111112	-1.7222222222222223	-1.9722222222222223	-1.962962962962963	-1.9074074074074074	-1.9907407407407407	-2.574074074074074	-4.074074074074074	-6.685185185185185	-10.777777777777779	-16.24074074074074	-22.055555555555557
T1: PET	-0.6326530612244898	-0.9285714285714286	-1.0510204081632653	-0.9489795918367347	-1.0204081632653061	-0.7857142857142857	-0.7346938775510204	-0.5714285714285714	-0.46938775510204084	-0.41836734693877553	-0.35714285714285715	-0.29591836734693877	-0.061224489795918366	0.061224489795918366	0.29591836734693877	0.5204081632653061	0.5306122448979592	0.6326530612244898	0.6836734693877551	0.7448979591836735	0.6428571428571429	0.5102040816326531	0.5510204081632653	0.3163265306122449	0.20408163265306123	0.07142857142857142	0.01020408163265306	-0.08163265306122448	-0.08163265306122448	-0.30612244897959184	-0.41836734693877553	-0.7346938775510204	-1.163265306122449	-1.9081632653061225	-2.704081632653061	-4.081632653061225	-6.051020408163265	-9.051020408163266	-12.826530612244898	-17.46938775510204	-21.459183673469386	-21.857142857142858	-16.979591836734695	-9.39795918367347	-2.9285714285714284	1.3877551020408163	4.724489795918367	7.744897959183674	7.846938775510204
T1: HDPE on top PET	-2.0	-3.4642857142857144	-4.821428571428571	-6.428571428571429	-7.714285714285714	-9.357142857142858	-10.910714285714286	-11.339285714285714	-10.25	-8.482142857142858	-7.732142857142857	-8.357142857142858	-10.035714285714286	-10.982142857142858	-9.607142857142858	-6.232142857142857	-2.875	-0.2857142857142857	1.7142857142857142	3.892857142857143	6.303571428571429	8.232142857142858	8.767857142857142	8.232142857142858	6.767857142857143	4.946428571428571	3.2857142857142856	2.4642857142857144	2.2142857142857144	2.0535714285714284	1.9285714285714286	1.3928571428571428	0.44642857142857145	0.0	-0.35714285714285715	-2.0535714285714284	-4.410714285714286	-7.642857142857143	-10.964285714285714	-14.053571428571429	-16.375	-17.785714285714285	-17.0	-14.053571428571429	-9.428571428571429	-5.267857142857143	-3.7857142857142856	-6.160714285714286	-12.982142857142858
T1: PET on top HDPE	-2.6	-3.925	-5.05	-6.125	-7.35	-8.65	-9.25	-9.15	-8.35	-6.925	-6.15	-6.8	-7.9	-8.375	-6.725	-4.175	-1.875	-0.025	1.15	2.775	4.275	5.225	5.525	5.175	4.35	3.15	2.025	1.4	0.65	0.3	0.0	-0.2	-0.825	-2.2	-4.3	-7.75	-12.2	-18.1	-25.15	-33.125	-39.975	-40.825	-32.125	-18.125	-6.975	-4.475	-7.2	-8.45	-6.425
T2: BC	-0.08571428571428572	-0.026224489795918366	0.13122448979591836	0.3183673469387755	0.49520408163265306	0.6589795918367347	0.8179591836734694	0.986734693877551	1.150408163265306	1.355	1.5762244897959183	1.8016326530612246	2.012244897959184	2.193979591836735	2.37234693877551	2.555918367346939	2.720918367346939	2.883979591836735	2.991122448979592	2.9959183673469387	2.8970408163265304	2.704387755102041	2.453469387755102	2.241122448979592	2.0844897959183672	2.000204081632653	1.9794897959183673	2.0216326530612245	2.1625510204081633	2.398061224489796	2.7246938775510205	3.181938775510204	3.683673469387755	4.190102040816327	4.626734693877551	4.972448979591837	5.094489795918367	4.866734693877551	4.1358163265306125	3.0937755102040816	1.9642857142857142	1.0736734693877552	0.5322448979591837	0.13183673469387755	-0.266734693877551	-0.7006122448979591	-1.2025510204081633	-1.8231632653061225	-2.4757142857142855
T2: HDPE	-1.748	-2.8066666666666666	-3.842	-4.882666666666666	-6.062666666666667	-7.368	-8.392	-8.544	-7.688	-6.3933333333333335	-5.817333333333333	-6.616666666666666	-8.041333333333334	-8.718666666666667	-7.454	-4.734666666666667	-2.046666666666667	-0.16266666666666665	0.8246666666666667	2.477333333333333	4.201333333333333	5.557333333333333	6.052	5.597333333333333	4.496666666666667	3.2906666666666666	2.25	1.738	1.558	1.5713333333333332	1.554	1.3866666666666667	1.0406666666666666	0.5353333333333333	0.14533333333333334	-0.092	-0.388	-0.9493333333333334	-1.54	-2.05	-2.4506666666666668	-2.7466666666666666	-3.0206666666666666	-3.588	-4.782666666666667	-7.042	-10.594	-15.347333333333333	-20.823333333333334
T2: PET	-0.8775	-1.0425	-0.9625	-0.76	-0.5125	-0.2725	-0.105	0.1025	0.2575	0.47	0.7325	0.99	1.2375	1.565	1.82	2.045	2.14	2.15	2.1225	1.9575	1.8	1.56	1.195	0.865	0.55	0.42	0.305	0.1775	0.075	-0.025	-0.135	-0.19	-0.38	-0.465	-0.8575	-2.0	-3.93	-7.2025	-11.8325	-17.5725	-23.115	-24.765	-19.995	-11.3425	-3.345	2.8725	9.2525	14.245	13.935
T2: PET on top BC	0.27785714285714286	0.6235714285714286	0.9585714285714285	1.27	1.5564285714285715	1.8371428571428572	2.0757142857142856	2.3364285714285713	2.5564285714285715	2.785	3.1564285714285716	3.525714285714286	3.8907142857142856	4.242857142857143	4.517857142857143	4.777142857142858	4.932142857142857	4.895	4.712142857142857	4.423571428571429	3.9978571428571428	3.4664285714285716	2.7964285714285713	2.065714285714286	1.4221428571428572	0.9678571428571429	0.8271428571428572	0.6771428571428572	0.605	0.6	0.5535714285714286	0.48428571428571426	0.3107142857142857	-0.007857142857142858	-0.3578571428571429	-1.4357142857142857	-4.048571428571429	-8.646428571428572	-15.594285714285714	-24.452142857142857	-33.26	-36.46	-29.955714285714286	-17.25642857142857	-5.251428571428572	3.7214285714285715	12.382142857142858	18.76142857142857	18.21
T2: PET on top HDPE	-0.5041666666666667	-0.7908333333333334	-0.91	-1.1191666666666666	-1.3	-1.4316666666666666	-1.4358333333333333	-1.2816666666666667	-0.9958333333333333	-0.7383333333333333	-0.5541666666666667	-0.4066666666666667	-0.14666666666666667	0.12166666666666667	0.43833333333333335	0.8383333333333334	1.52	2.5525	3.640833333333333	4.458333333333333	4.7825	4.608333333333333	4.123333333333333	3.345833333333333	2.5283333333333333	1.7125	1.2166666666666666	0.9116666666666666	0.6758333333333333	0.5016666666666667	0.2525	0.043333333333333335	-0.16666666666666666	-0.4716666666666667	-1.3633333333333333	-3.3008333333333333	-6.685	-11.735	-18.453333333333333	-26.650833333333335	-34.68833333333333	-37.21333333333333	-30.296666666666667	-17.404166666666665	-5.4366666666666665	2.160833333333333	7.1691666666666665	9.398333333333333	7.7325
[truncated: 170 more columns]
