# Supplementary material for: NIR-MFCO dataset: Near-infrared-based false-color images of post-consumer plastics at different material flow compositions and material flow presentations
Source: Data Brief. 2023 Mar 14;48:109054. doi: 10.1016/j.dib.2023.109054 (PMC10051025; doi:10.1016/j.dib.2023.109054)
Supplement: Supplementary file 2 [file mmc2.zip]

Archive with 1 entries (1 files):
- NIR_MFCO_Dataset_Kroell_table1.csv
