# Supplementary material for: NIR-MFCO dataset: Near-infrared-based false-color images of post-consumer plastics at different material flow compositions and material flow presentations
Source: Data Brief. 2023 Mar 14;48:109054. doi: 10.1016/j.dib.2023.109054 (PMC10051025; doi:10.1016/j.dib.2023.109054)
Supplement: Supplementary file 2 [file mmc2.zip › NIR_MFCO_Dataset_Kroell_table1.csv]

Test series	T1	T2a	T2b
Test rig	lab	technical lab	technical lab
Material 1	HDPE	HDPE	HDPE
Material 2	PET	PET bottles	BC
Particle type	flakes	LWP articles	LWP articles
Particle size range	10 mm – 20 mm	60 mm – 240 mm	60 mm – 240 mm
Share unit	vol%	wt%	wt%
Repetitions	10	5	5
Material flow presentation	SI, MO, H1, H2	SI, MO, H1, H2	SI, MO, H1, H2
Material 1 shares	0%; 0.1%; 0.5%; 1%; 2.5%; 5%; 10%; 20%; 30%; 40%; 50%	0%; 0.1%; 0.5%; 1%; 2.5%; 5%; 10%; 20%; 30%; 40%; 50%	0%; 0.1%; 0.5%; 1%; 2.5%; 5%; 10%; 20%; 30%; 40%; 50%
#Images	440	220	220
