# Supplementary material for: NIR-MFCO dataset: Near-infrared-based false-color images of post-consumer plastics at different material flow compositions and material flow presentations
Source: Data Brief. 2023 Mar 14;48:109054. doi: 10.1016/j.dib.2023.109054 (PMC10051025; doi:10.1016/j.dib.2023.109054)
Supplement: Supplementary file 3 [file mmc3.zip › NIR_MFCO_Dataset_Kroell_table2.csv]

Material class	Color name	Red value	Green value	Blue value
HDPE	red	255	0	0
PET	blue	0	0	255
BC	orange	255	127	0
Background	white	255	255	255
