# Supplementary material for: NIR-MFCO dataset: Near-infrared-based false-color images of post-consumer plastics at different material flow compositions and material flow presentations
Source: Data Brief. 2023 Mar 14;48:109054. doi: 10.1016/j.dib.2023.109054 (PMC10051025; doi:10.1016/j.dib.2023.109054)
Supplement: Supplementary file 4 [file mmc4.zip › NIR_MFCO_Dataset_Kroell_table3.csv]

Test series	Material	Grammage [kg/m�]	Raw density [kg/m�]
T1	HDPE flakes	1,34	960
T1	PET flakes	2,66	1270
T2	HDPE packaging	2,46	-
T2	PET bottles	2,30	-
T2	BC	3,50	-
