# Supplementary material for: NIR-MFCO dataset: Near-infrared-based false-color images of post-consumer plastics at different material flow compositions and material flow presentations
Source: Data Brief. 2023 Mar 14;48:109054. doi: 10.1016/j.dib.2023.109054 (PMC10051025; doi:10.1016/j.dib.2023.109054)
Supplement: Supplementary file 5 [file mmc5.zip › NIR_MFCO_Dataset_Kroell_table4.csv]

Material flow presentation	Feed volume test series T1	Feed volume test series T2
singled (SI)	6	300
monolayer (MO)	10	300
bulk height H1	12	500
bulk height H2	12	500
